# Supplementary material for: Adaptation of Bacillus subtilis MreB Filaments to Osmotic Stress Depends on Influx of Potassium Ions
Source: Microorganisms. 2024 Jun 27;12(7):1309. doi: 10.3390/microorganisms12071309 (PMC11279060; doi:10.3390/microorganisms12071309)
Supplement: Supplementary file 1 [file microorganisms-12-01309-s001.zip]

Archive with 1 entries (1 files):
- microorganisms-3018098-supplementary.pdf
